# Supplementary material for: External Glands of Nepenthes Traps: Structure and Potential Function
Source: Int J Mol Sci. 2025 Aug 12;26(16):7788. doi: 10.3390/ijms26167788 (PMC12386587; doi:10.3390/ijms26167788)
Supplement: Supplementary file 1 [file ijms-26-07788-s001.zip]

Archive with 1 entries (1 files):
- ijms-3757187-supplementary.pdf
